# Supplementary material for: Structural and dynamic impacts of single-atom disruptions to guide RNA interactions within the recognition lobe of Geobacillus stearothermophilus Cas9
Source: eLife. 2025 May 19;13:RP99275. doi: 10.7554/eLife.99275 (PMC12088677; doi:10.7554/eLife.99275)
Supplement: Figure 7—figure supplement 1—source data 1. [file elife-99275-fig7-figsupp1-data1.zip]

Archive with 27 entries (24 files):
- R332A GeoCas9/
- R332A GeoCas9/R332A GeoCas9 at 85 ┬░C.png
- __MACOSX/R332A GeoCas9/._R332A GeoCas9 at 85 ┬░C.png
- R332A GeoCas9/R332A GeoCas9 at 37 ┬░C.png
- __MACOSX/R332A GeoCas9/._R332A GeoCas9 at 37 ┬░C.png
- R332A GeoCas9/R332A GeoCas9 at 60 ┬░C.png
- __MACOSX/R332A GeoCas9/._R332A GeoCas9 at 60 ┬░C.png
- R332A GeoCas9/R332A GeoCas9 at 75 ┬░C.png
- __MACOSX/R332A GeoCas9/._R332A GeoCas9 at 75 ┬░C.png
- WT GeoCas9 /
- WT GeoCas9 /WT GeoCas9 at 75 ┬░C.png
- __MACOSX/WT GeoCas9 /._WT GeoCas9 at 75 ┬░C.png
- WT GeoCas9 /WT GeoCas9 at 60 ┬░C.png
- __MACOSX/WT GeoCas9 /._WT GeoCas9 at 60 ┬░C.png
- WT GeoCas9 /WT GeoCas9 at 37 ┬░C.png
- __MACOSX/WT GeoCas9 /._WT GeoCas9 at 37 ┬░C.png
- WT GeoCas9 /WT GeoCas9 at 85 ┬░C.png
- __MACOSX/WT GeoCas9 /._WT GeoCas9 at 85 ┬░C.png
- K267E GeoCas9/
- K267E GeoCas9/K267E GeoCas9 at 85 ┬░C.png
- __MACOSX/K267E GeoCas9/._K267E GeoCas9 at 85 ┬░C.png
- K267E GeoCas9/K267E GeoCas9 at 60 ┬░C.png
- __MACOSX/K267E GeoCas9/._K267E GeoCas9 at 60 ┬░C.png
- K267E GeoCas9/K267E GeoCas9 at 37 ┬░C.png
- __MACOSX/K267E GeoCas9/._K267E GeoCas9 at 37 ┬░C.png
- K267E GeoCas9/K267E GeoCas9 at 75 ┬░C.png
- __MACOSX/K267E GeoCas9/._K267E GeoCas9 at 75 ┬░C.png
