# Supplementary material for: Structural and dynamic impacts of single-atom disruptions to guide RNA interactions within the recognition lobe of Geobacillus stearothermophilus Cas9
Source: eLife. 2025 May 19;13:RP99275. doi: 10.7554/eLife.99275 (PMC12088677; doi:10.7554/eLife.99275)
Supplement: Figure 7—figure supplement 1—source data 2. [file elife-99275-fig7-figsupp1-data2.zip]

Archive with 40 entries (36 files):
- Figure 7 - figure supplement 1 - source data 2/
- __MACOSX/._Figure 7 - figure supplement 1 - source data 2
- Figure 7 - figure supplement 1 - source data 2/.DS_Store
- __MACOSX/Figure 7 - figure supplement 1 - source data 2/._.DS_Store
- Figure 7 - figure supplement 1 - source data 2/WT GeoCas9 /
- __MACOSX/Figure 7 - figure supplement 1 - source data 2/._WT GeoCas9 
- Figure 7 - figure supplement 1 - source data 2/R332A GeoCas9/
- __MACOSX/Figure 7 - figure supplement 1 - source data 2/._R332A GeoCas9
- Figure 7 - figure supplement 1 - source data 2/K267E GeoCas9/
- __MACOSX/Figure 7 - figure supplement 1 - source data 2/._K267E GeoCas9
- Figure 7 - figure supplement 1 - source data 2/WT GeoCas9 /.DS_Store
- __MACOSX/Figure 7 - figure supplement 1 - source data 2/WT GeoCas9 /._.DS_Store
- Figure 7 - figure supplement 1 - source data 2/WT GeoCas9 /WT GeoCas9 at 75 ┬░C.png
- __MACOSX/Figure 7 - figure supplement 1 - source data 2/WT GeoCas9 /._WT GeoCas9 at 75 ┬░C.png
- Figure 7 - figure supplement 1 - source data 2/WT GeoCas9 /WT GeoCas9 at 60 ┬░C.png
- __MACOSX/Figure 7 - figure supplement 1 - source data 2/WT GeoCas9 /._WT GeoCas9 at 60 ┬░C.png
- Figure 7 - figure supplement 1 - source data 2/WT GeoCas9 /WT GeoCas9 at 37 ┬░C.png
- __MACOSX/Figure 7 - figure supplement 1 - source data 2/WT GeoCas9 /._WT GeoCas9 at 37 ┬░C.png
- Figure 7 - figure supplement 1 - source data 2/WT GeoCas9 /WT GeoCas9 at 85 ┬░C.png
- __MACOSX/Figure 7 - figure supplement 1 - source data 2/WT GeoCas9 /._WT GeoCas9 at 85 ┬░C.png
- Figure 7 - figure supplement 1 - source data 2/R332A GeoCas9/R332A GeoCas9 at 85 ┬░C.png
- __MACOSX/Figure 7 - figure supplement 1 - source data 2/R332A GeoCas9/._R332A GeoCas9 at 85 ┬░C.png
- Figure 7 - figure supplement 1 - source data 2/R332A GeoCas9/.DS_Store
- __MACOSX/Figure 7 - figure supplement 1 - source data 2/R332A GeoCas9/._.DS_Store
- Figure 7 - figure supplement 1 - source data 2/R332A GeoCas9/R332A GeoCas9 at 37 ┬░C.png
- __MACOSX/Figure 7 - figure supplement 1 - source data 2/R332A GeoCas9/._R332A GeoCas9 at 37 ┬░C.png
- Figure 7 - figure supplement 1 - source data 2/R332A GeoCas9/R332A GeoCas9 at 60 ┬░C.png
- __MACOSX/Figure 7 - figure supplement 1 - source data 2/R332A GeoCas9/._R332A GeoCas9 at 60 ┬░C.png
- Figure 7 - figure supplement 1 - source data 2/R332A GeoCas9/R332A GeoCas9 at 75 ┬░C.png
- __MACOSX/Figure 7 - figure supplement 1 - source data 2/R332A GeoCas9/._R332A GeoCas9 at 75 ┬░C.png
- Figure 7 - figure supplement 1 - source data 2/K267E GeoCas9/.DS_Store
- __MACOSX/Figure 7 - figure supplement 1 - source data 2/K267E GeoCas9/._.DS_Store
- Figure 7 - figure supplement 1 - source data 2/K267E GeoCas9/K267E GeoCas9 at 85 ┬░C.png
- __MACOSX/Figure 7 - figure supplement 1 - source data 2/K267E GeoCas9/._K267E GeoCas9 at 85 ┬░C.png
- Figure 7 - figure supplement 1 - source data 2/K267E GeoCas9/K267E GeoCas9 at 60 ┬░C.png
- __MACOSX/Figure 7 - figure supplement 1 - source data 2/K267E GeoCas9/._K267E GeoCas9 at 60 ┬░C.png
- Figure 7 - figure supplement 1 - source data 2/K267E GeoCas9/K267E GeoCas9 at 37 ┬░C.png
- __MACOSX/Figure 7 - figure supplement 1 - source data 2/K267E GeoCas9/._K267E GeoCas9 at 37 ┬░C.png
- Figure 7 - figure supplement 1 - source data 2/K267E GeoCas9/K267E GeoCas9 at 75 ┬░C.png
- __MACOSX/Figure 7 - figure supplement 1 - source data 2/K267E GeoCas9/._K267E GeoCas9 at 75 ┬░C.png
